# Supplementary material for: A glass bead semi-hydroponic system for intact maize root exudate analysis and phenotyping
Source: Plant Methods. 2022 Mar 5;18:25. doi: 10.1186/s13007-022-00856-4 (PMC8897885; doi:10.1186/s13007-022-00856-4)
Supplement: Supplementary file 11 — Additional file 11: Table S3. List of MRM transitions optimized for the hormones (Table 1) and amino acid (Table 2) with declustering potential (DP) and collision energy (CE) values, as well as the lower limits of quantification (LLOQ) in µM, the relative standard deviation (%RSD) and the calibration range. (Table 3) List of SIMs used for the sugars, as well as the lower limits of quantification (LLOQ) in µM, the relative standard deviation (%RSD), and the calibration range. [file 13007_2022_856_MOESM11_ESM.xlsx]

## Sheet: Hormones
Additional file 11. List of MRM transitions optimized for the hormones with declustering potential (DP) and collision energy (CE) values, as well as the lower limits of quantification (LLOQ) in µM, the relative standard deviation (%RSD) and the calibration range.
Compound	Abbreviations	Ion mode	Q1	Q3	DP	CE	LLOQ	%RSD	Calibration range (in µM for 5 µL injection)
abscicic acid	ABA	negative	263.2	153	-127	-15	0.004	4.3	0.004-2.5
salicylic acid	SA	negative	137	92.9	-57	-20	0.0004	6.1	0.0004-1.25
2,4-dihydroxy-7-methoxy-1,4-benzoxazin-3-one	DIMBOA	negative	210	149	-73	-10	0.08	2.5	0.08-10
gibberellin A1	GA1	negative	347	259.2	-44	-26	0.004	6	0.004-2.5
gibberellin A12	GA12	negative	331.1	313	-102	-38	0.0008	12.1	0.0008-2.5
gibberellin A19	GA19	negative	361.3	273.3	-85	-36	0.0008	0.9	0.0008-2.5
gibberellin A20	GA20	negative	331	287.1	-109	-30.8	0.02	3.8	0.02-2.5
gibberellin A3	GA3	negative	345	143.1	-79	-33	0.0008	6.3	0.0008-2.5
gibberellin A4	GA4	negative	331	243.1	-76	-25.2	0.004	11	0.004-2.5
gibberellin A53	GA53	negative	347.2	329.1	-106	-39	0.004	2.6	0.004-2.5
gibberellin A8	GA8	negative	363.3	275.1	-107	-23	0.0008	4.3	0.0008-2.5
gibberellin A9	GA9	negative	315	271.1	-100	-28	0.004	5.9	0.004-2.5
indole-3-acetic acid	IAA	positive	176	130	55	24.5	0.004	8.5	0.004-0.5
methyl indole-3-acetate	MeIAA	positive	190	130.1	48	19	0.00016	9.3	0.00016-0.5
indole-3-acetyl-L-alanine	IAA-Ala	positive	247	130.2	46	29	0.008	13.3	0.008-5
indole-3-acetyl-L-aspartate	IAA-Asp	positive	291	130	45	50	0.0004	8.5	0.0004-0.25
indole-3-acetyl-L-tryptophane	IAA-Trp	positive	362.1	130.1	59	38.7	0.0004	7	0.0004-0.25
jasmonic acid	JA	negative	209	58.8	-44	-15	0.00032	14.2	0.00032-1
jasmonyl-isoleucine	JA-ILE	negative	322	130	-129	-27	0.0004	15.7	0.0004-0.25
cis-12-oxo-phytodienoic acid	OPDA	negative	291.2	165.2	-150	-25	0.008	1.4	0.008-25
strigol	Strigol	positive	347.1	162.9	21.6	19.8	0.032	7.9	0.032-20
orobanchol	Oro	positive	347.2	205	52	24.7	0.0016	5.7	0.0016-0.2
cis-zeatin	cZ	positive	220	136	76	23	6.4e-05	6.4	0.000064-0.04
trans-zeatin	tZ	positive	220	136	60	30	0.00016	10.2	0.00016-0.1
trans-zeatin riboside	tZR	positive	352.3	220.2	77	27	1.28e-05	3.8	0.0000128-0.04
D5-indole-3-acetic acid (IS)	D5IAA	positive	181	134	55	24.5
D5-trans-zeatin (IS)	D5tZ	positive	225	136	68	28
D5-trans-zeatin riboside (IS)	D5tZR	positive	357.3	225	70	52
D6-abscicic acid (IS)	D6ABA	negative	269	159.1	-50	-15
D4-salicylic acid (IS)	D4SA	negative	140.9	97.1	-41	-23
D2-jasmonic acid (IS)	D2JA	negative	211.1	58.8	-56	-16
D2-gibberellin A1 (IS)	D2GA1	negative	349.1	243.1	-48	-26

## Sheet: AAs
List of MRM transitions optimized for the amino acids in positive ion mode with declustering potential (DP) and collision energy (CE) values, as well as the lower limits of quantification (LLOQ) in µM, the relative standard deviation (%RSD) and the calibration range.
Compound	Abbreviations	Q1	Q3	DP	CE	LLOQ	%RSD	Calibration range (in µM for 5 µL injection)
Alanine	Ala	90	44.1	56	19	0.0032	7.4	0.0032-10
Arginine	Arg	174.8	70	114	28	0.0032	14.9	0.0032-10
Asparagine	Asn	133.1	74	36	19	0.016	4.1	0.016-10
Aspartate	Asp	134.1	74	50	19	0.0032	12.9	0.0032-10
GABA	GABA	103.9	86.9	24	13.6	0.0032	6.7	0.0032-10
Glutamine	Gln	147.1	84.1	51	18	0.0032	4.6	0.0032-10
Glutamate	Glu	147.9	84	35	21	0.016	7	0.016-10
Histidine	His	155.9	110	87	21	0.016	8.1	0.016-10
Isoleucine	Ile	132.1	86	50	13	0.0032	4.2	0.0032-10
Leucine	Leu	132.1	86	50	13	0.0032	5.8	0.0032-10
Lysine	Lys	147	84.1	50	32	0.0032	9.4	0.0032-10
Methionine	Met	150	104	50	15	0.015	21.4	0.016-10
Phenyalanine	Phe	165.9	120.1	50	19	0.0032	4.4	0.0032-10
Proline	Pro	115.9	70	68	24	0.0032	1.4	0.0032-10
Serine	Ser	106	60	54	16	0.0032	12.4	0.0032-10
Threonine	Thr	120	74	47	15	0.0032	6	0.0032-10
Tryptophane	Trp	205.2	188	45	14	0.0032	5.6	0.0032-10
Tyrosine	Tyr	182.2	136.1	55	19	0.0032	6	0.0032-10
Valine	Val	118	72.1	20.3	12.2	0.016	9.5	0.016-10
Norvaline (IS)	Nval	118	72.1	20.3	12.2

## Sheet: Sugars
List of SIMs used for the sugars, as well as the lower limits of quantification (LLOQ) in µM, the relative standard deviation (%RSD) and the calibration range.
Compound	Abbreviations	m/z Target	m/z Quatifier	LLOQ	%RSD	Calibration range (in µM for 1 µL injection)
Xylose 1/2	Xyl	217	307	0.76	14.1	0.76-286
Arabinose	Ara	217	307	0.38	11.7	0.38-286
Fructose 1/2	Fru	217	307	0.38	0.5	0.38-286
Mannose 1/2	Man	319	205	0.38	1.9	0.38-286
Galactose 1/2	Gal	319	205	0.38	1.4	0.38-286
Glucose 1/2	Glc	319	205	0.38	5.4	0.38-286
Sucrose	Suc	361	217	0.25	19.7	0.25-95
Lactose 1/2	Lac	204	361	2.12	17.5	2.12-159
Trehalose	Tre	361	217	1.27	17.9	1.27-95
Raffinose	Raf	361	217	1.27	2.1	1.27-477
Pinitol (IS)	Pin	260	217
