# Supplementary material for: A glass bead semi-hydroponic system for intact maize root exudate analysis and phenotyping
Source: Plant Methods. 2022 Mar 5;18:25. doi: 10.1186/s13007-022-00856-4 (PMC8897885; doi:10.1186/s13007-022-00856-4)
Supplement: Supplementary file 12 — Additional file 12: Table S4. List of compounds with their concentrations used to make the standard mixture for the SPE test. [file 13007_2022_856_MOESM12_ESM.xlsx]

## Sheet: 4mL and Vial concentration
Additional file 12. List fo compounds with their concentrations used to make the standard mixture for the SPE test.
Compound	Abbreviations	Concentration in µM
abscicic acid	ABA	0.01
salicylic acid	SA	0.01
2,4-dihydroxy-7-methoxy-1,4-benzoxazin-3-one	DIMBOA	0.01
gibberellin A1	GA1	0.005
gibberellin A12	GA12	0.005
gibberellin A19	GA19	0.005
gibberellin A20	GA20	0.005
gibberellin A3	GA3	0.005
gibberellin A4	GA4	0.005
gibberellin A53	GA53	0.005
gibberellin A8	GA8	0.005
gibberellin A9	GA9	0.005
indole-3-acetic acid	IAA	0.02
methyl indole-3-acetate	MeIAA	0.02
indole-3-acetyl-L-alanine	IAA-Ala	0.02
indole-3-acetyl-L-aspartate	IAA-Asp	0.04
indole-3-acetyl-L-tryptophane	IAA-Trp	0.02
jasmonic acid	JA	0.01
jasmonyl-isoleucine	JA-ILE	0.01
cis-12-oxo-phytodienoic acid	OPDA	0.1
strigol	Strigol	0.08
orobanchol	Oro	0.008
cis-zeatin	cZ	0.02
trans-zeatin	tZ	0.02
trans-zeatin riboside	tZR	0.02
Alanine	Ala	0.2
Arginine	Arg	0.2
Asparagine	Asn	0.2
Aspartate	Asp	0.2
GABA	GABA	0.5
Glutamine	Gln	0.2
Glutamate	Glu	0.2
Histidine	His	0.2
Isoleucine	Ile	0.2
Leucine	Leu	0.2
Lysine	Lys	0.2
Methionine	Met	0.2
Phenyalanine	Phe	0.2
Proline	Pro	0.2
Serine	Ser	0.2
Threonine	Thr	0.2
Tryptophan	Trp	0.2
Tyrosine	Tyr	0.2
Valine	Val	0.2
